# Supplementary material for: CLSI Validation of Exchangeable Copper Determination in Serum by ICP-MS: A Focus on Alzheimer’s Disease and Wilson Disease
Source: Biomolecules. 2025 May 29;15(6):788. doi: 10.3390/biom15060788 (PMC12190365; doi:10.3390/biom15060788)
Supplement: Supplementary file 1 [file biomolecules-15-00788-s001.zip]

Archive with 1 entries (1 files):
- biomolecules-3611940-supplementary.pdf
